# Supplementary material for: Conserved allomorphs of MR1 drive the specificity of MR1-restricted TCRs
Source: Front Oncol. 2024 Oct 3;14:1419528. doi: 10.3389/fonc.2024.1419528 (PMC11496959; doi:10.3389/fonc.2024.1419528)
Supplement: Supplementary Table 1 — Table showing 7G5.TCR-T reactivity as measured by IFN-γ ELISA to 133 cancer cell lines, including the MR1 allele expression of the lines. MR1 allele expression was derived from both public databases (CCLE and Crown Bioscience) and from internal PCR-sequences of DNA from these lines. Reactivity data from two separate T cell donors is shown. The table shows the top responded-to 10 lines followed by lines by indication type. [file Table1.xlsx]

## Sheet: Sheet1
Indications	Cell lines	Public Database Allele	EnaraBio Allele	Donor-1 IFNy	Donor-2 IFNg
Breast	Wood	n/a	*04/*01	1481.44	4940.14
Ovarian	COV362	*04/*04	n/a	1883.18	4003.02
Pleural mesothelioma	JL1	*04/*01	n/a	1511.58	1652.46
NSCLC	Throne	n/a	*04/*01	959.385	672.104
NSCLC	NCI-H661	*04/*01	*04/*01	541.29	219.87
NSCLC	A549 WT	*04/*01	*04/*01	515.355	353.191
Astrocytoma Brain	CCFSTTG1	*04/*01	n/a	394.63	256.53
SCLC	NCI-H1688	*04/*04	*04/*04	336.38	311.99
Acute lymphoblastic leukemia	Nalm6	*04/*01	*04/*01	238.19	64.47
Breast	HCC1954	*04/*01	*04/*01	60.45	44.63
NSCLC	A549 KO	MR1 KO	MR1 KO	1.71169	3.07094
Bone	T1-73	*01	n/a	2.43	0
Breast	HCC1937	*01	*01/*01	19.85	34.3
Breast	MCF7	*02	*02/*01	32.29	0
Breast	ZR7530	*01	n/a	20.02	0
Breast	HCC1428	*02/*01	n/a	15.16	0
Breast	SKBR3	*01	n/a	14.43	2.62
Breast	HCC70	*02/*01	n/a	14.31	0
Breast	Hs 578.T	*02/*01	n/a	14.27	3.36
Breast	T47D	*01	n/a	13.42	0
Breast	BT20	*01	n/a	10.77	0
Breast	AU565	*01	n/a	7.12	0
Breast	HCC1500	*01	*01/*01	6.02	0
Breast	MDAMB231	*01	no aligment	2.79	0
Breast	BT549	*01	n/a	0	0
Breast	ZR751	*01	n/a	0	0
Breast	HCC1187	*02/*01	n/a	0	0
Breast	BT474	*02/*01	n/a	0	4.73
Breast	Hs 606.T	*01	n/a	0	0.34
Breast	Du4475	n/a	n/a	0	0
Cholangiocarcinoma	2139	*01	n/a	19.16	24.91
Cholangiocarcinoma	SNU245	*01	n/a	6.73	10.81
Cholangiocarcinoma	SNU478	*02/*01	n/a	0.03	13.65
Colorectal	SW620	*01	*01/*01	24.89	15.07
Colorectal	MDST8	*02?	*02/*01	20.61	0
Colorectal	Hs 255.T	*01	n/a	17.61	13.42
Colorectal	LS1034	*02/*01	*02/*01	17.53	9.64
Colorectal	SNU175	*01	*01/*01	16.69	14.43
Colorectal	SNUC1	*02/*02	n/a	11.97	19.2
Colorectal	NCI-H684	*02/*01	*02/*01	13.45	0
Colorectal	HCT15	*01	n/a	11.06	11.74
Colorectal	NCI-H508	*01	n/a	10.09	1.34
Colorectal	CACO2	*01	n/a	9.61	8.9
Colorectal	CCK-81	*01	*01/*01	9.27	0
Colorectal	SNU-283	*02/*01	n/a	7.6	0
Colorectal	HCT116	*01	n/a	7.49	4.85
Colorectal	COLO320 DM	*01	n/a	7.24	0
Colorectal	HT55	*01	n/a	2.1	8.78
Colorectal	HT29	*01	n/a	0	9.55
Colorectal	CL-14	n/a	n/a	11.2132	13.4247
Colorectal	CL-34	n/a	n/a	15.6863	0
Colorectal	NCI-H747	n/a	n/a	7.23646	10.3317
Glioblastoma	M059K	*01	n/a	18.82	0
Glioblastoma	U-251 MG	*01	*01/*01	18.41	0
Glioblastoma	U-118	*02/*02	*02/*02	7.33	14.64
Glioblastoma	T98G	*01	n/a	6.58	33.06
Glioblastoma	DBTRG-05MG	*01	n/a	11.06	0
Glioblastoma	U-87	*01	n/a	7.77	0.83
Glioblastoma	LN18	*01	n/a	6.06	8.67
Glioblastoma	A-172	*01	*01/*01	0.45	0
Melanoma	SK-MEL-1	*01	*01/*01	26.14	29.39
Melanoma	SK-MEL-3	*01	*01/*01	16.61	14.76
Melanoma	Hs 940.T	*01	*01/*01	5.6	18.49
Melanoma	C32	*01	n/a	14.24	6.4
Melanoma	A375	*01	*01/*01	12.16	0
Melanoma	SKMEL5	*01	n/a	9.88	0
Melanoma	UACC62	*02/*01	n/a	4.57	0
Melanoma	A2058	*01	n/a	3.54	0
Melanoma	A101D	*01	n/a	3.36	0
Melanoma	MEWO	*01	n/a	2.12	1.6
Melanoma	G-361	*02/*01	n/a	2.1	0
Melanoma	COLO829	*01	n/a	1.53	0
Melanoma	SH4	*02/*01	n/a	1.1	0
Melanoma	SK-MEL-28	*01	n/a	0.53	0
Melanoma	SKMEL2	*01	n/a	0.47	0
Melanoma	KPL1	*01	n/a	0.3	0.19
Melanoma	HDQ-P1	*01	n/a	0	0
Melanoma	SKMEL24	*02/*01	n/a	0	0
Melanoma	RPMI7951	*01	n/a	0	0
Melanoma	MELJUSO	*01	n/a	0	0
Melanoma	RVH-421	*01	n/a	0	0
Melanoma	HS 852.T	*01	n/a	0	0
Melanoma	Hs 839.T	*01	n/a	0	13.23
Melanoma	HT144	n/a	n/a	0	0
Melanoma	IPC-298	n/a	n/a	7.35567	0.34
Melanoma	IGR-37	n/a	n/a	5.625	0
Mesothelioma	NCIH28	*01	n/a	4.89	0
Mesothelioma	MSTO211H	*01	n/a	2.22	0
Mesothelioma	JU77	*01	n/a	2.16	0
Mesothelioma	NCIH2452	*01	n/a	1.76	0
NSCLC	NCIH460	*01	*01/*01	36.29	43.48
NSCLC	NCIH2228	*01	*01/*01	32.52	44.95
NSCLC	NCI-H650	*01	*01/*01	17.75	4.01
NSCLC	NCI-H647	*01	*01/*01	6.88	18.41
NSCLC	NCI-H1573	*01	n/a	21.52	0
NSCLC	NCI-H1395	*01	n/a	21.17	0
NSCLC	NCI-H1734	*02/*01	n/a	17.65	3.45
NSCLC	SKMES1	*01	n/a	17.36	0
NSCLC	LC2AD	*01	n/a	15.85	0
NSCLC	NCIH2170	*01	n/a	13.46	0
NSCLC	NCIH1435	*01	n/a	12.18	1.24
NSCLC	NCIH596	*02/*01	n/a	11.61	0
NSCLC	NCIH1915	*02/*01	n/a	10.72	0
NSCLC	BEN	*01	n/a	10.29	0
NSCLC	RERF-LC-MS	*02/*01	*02/*01	9.84	0
NSCLC	NCIH1755	*01	*01/*01	9.73	0
NSCLC	SKLU1	*02/*01	n/a	9.49	0
NSCLC	HCC827	*02/*01	n/a	8.4	0
NSCLC	NCIH1975	*02/*01	n/a	8.38	0
NSCLC	NCIH1703	*01	n/a	8.21	0
NSCLC	NCIH2122	*01	n/a	7.44	0
NSCLC	NCIH2023	*02/*01	n/a	5.56	0
NSCLC	NCIH1299	*01	*01/*01	4.86	0
NSCLC	HCC-1359	*02/*01	n/a	2.41	5.59
NSCLC	HCC4006	*01	n/a	1.99	0
NSCLC	NCI-H2172	*01	n/a	1.3	5.51
NSCLC	NCIH1792	*01	n/a	0.79	0
NSCLC	NCIH522	*02/*01	n/a	0.56	0
NSCLC	NCIH1623	*01	n/a	0	0
NSCLC	NCIH23	*01	n/a	0	8.3
NSCLC	H441	*01	n/a	0	0
Ovarian	MES-OV	*01	n/a	27.68	1.3
Ovarian	SKOV3	*01	*01/*01	23.59	0
Ovarian	A2780	*01	*01/*01	16.84	0
Ovarian	SNU8	*02/*02	n/a	12.75	0
Ovarian	NIHOVCAR3	*01	n/a	10.46	8.86
Ovarian	EFO27	*01	n/a	0	0
Ovarian	SW626	*01	n/a	8.19	0
SCLC	COR-L88	*01	*01/*01	23.49	0
SCLC	COLO 668	*01	*02/*01	18.43	0
SCLC	NCI-H1836	*01	*01/*01	3.16	0
SCLC	HCC-33	n/a	n/a	8.54032	12.8823
